# Supplementary material for: The Effect of Type 2 Resistant Starch and Indole-3-Propionic Acid on Ameliorating High-Fat-Diet-Induced Hepatic Steatosis and Gut Dysbiosis
Source: Foods. 2024 May 23;13(11):1625. doi: 10.3390/foods13111625 (PMC11172015; doi:10.3390/foods13111625)
Supplement: Supplementary file 1 [file foods-13-01625-s001.zip]

Archive with 1 entries (1 files):
- foods-2998447-supplementary.pdf
